# Supplementary material for: An Efficient Prephenate Dehydrogenase Gene for the Biosynthesis of L-tyrosine: Gene Mining, Sequence Analysis, and Expression Optimization
Source: Foods. 2023 Aug 17;12(16):3084. doi: 10.3390/foods12163084 (PMC10453860; doi:10.3390/foods12163084)
Supplement: Supplementary file 1 [file foods-12-03084-s001.zip]

Archive with 1 entries (1 files):
- foods-2525474-supplementary.pdf
